# Supplementary material for: Impact of Maternal Euthyroid Autoimmune Thyroiditis on Minipuberty in Female Offspring
Source: Nutrients. 2026 Jun 7;18(12):1841. doi: 10.3390/nu18121841 (PMC13304813; doi:10.3390/nu18121841)
Supplement: Supplementary file 1 [file nutrients-18-01841-s001.zip]

Archive with 1 entries (1 files):
- nutrients-4328228-supplementary.pdf
